# Supplementary material for: Discovery of Hyperactive Antifreeze Protein from Phylogenetically Distant Beetles Questions Its Evolutionary Origin
Source: Int J Mol Sci. 2021 Mar 31;22(7):3637. doi: 10.3390/ijms22073637 (PMC8038014; doi:10.3390/ijms22073637)
Supplement: Supplementary file 1 [file ijms-22-03637-s001.zip]

Archive with 9 entries (6 files):
- Supplementary/
- Supplementary/Supplement_materials.pdf
- __MACOSX/
- __MACOSX/Supplementary/
- __MACOSX/Supplementary/._Supplement_materials.pdf
- Supplementary/.DS_Store
- __MACOSX/Supplementary/._.DS_Store
- Supplementary/Video_S1.mov
- __MACOSX/Supplementary/._Video_S1.mov
